# Supplementary material for: Role of Stereochemistry on the Biological Activity of Nature-Inspired 3-Br-Acivicin Isomers and Derivatives
Source: Molecules. 2023 Apr 3;28(7):3172. doi: 10.3390/molecules28073172 (PMC10095986; doi:10.3390/molecules28073172)
Supplement: Supplementary file 1 [file molecules-28-03172-s001.zip]

Archive with 1 entries (1 files):
- molecules-2298726-supplementary.pdf
